# Supplementary material for: Cognitive processing of orientation discrimination in anisometropic amblyopia
Source: PLoS One. 2017 Oct 12;12(10):e0186221. doi: 10.1371/journal.pone.0186221 (PMC5638445; doi:10.1371/journal.pone.0186221)
Supplement: S1 Data — Group 1: Anisometropic Amblyopes; Group 2: Normal Controls; AE: Amblyopic Eye; FE: Fellow eye; BA: Binoculus in Amblyopia; ND: Non-dominant Eye; DE: Dominant Eye; BC: Binoculus in Control. (XLSX) [file pone.0186221.s001.xlsx]

## Sheet: ACC AND RT
The accuracy and reaction time of different eye conditions at three spatial frequencies in anisometropic amblyopia and normal control
Group	Eye Condition	Frequency	ACC	RT
1	AE	3	0.95	289.76
1	AE	3	0.98	295.45
1	AE	3	0.96	330.67
1	AE	3	0.99	320.11
1	AE	3	0.97	327.45
1	AE	3	0.9	403.75
1	AE	3	0.95	362.02
1	AE	3	0.98	323
1	AE	3	1	339.73
1	AE	3	0.97	294.48
1	AE	3	1	437.25
1	AE	3	0.96	334.41
1	AE	3	0.96	350.77
1	AE	3	1	384.23
1	AE	3	0.96	367.98
1	AE	6	0.98	278.66
1	AE	6	0.99	336.97
1	AE	6	0.97	379.24
1	AE	6	0.96	324.21
1	AE	6	1	331.68
1	AE	6	0.9	413.18
1	AE	6	0.97	397.8
1	AE	6	0.98	345
1	AE	6	1	367.35
1	AE	6	1	362.35
1	AE	6	1	417.8
1	AE	6	0.95	338.93
1	AE	6	1	389.43
1	AE	6	0.97	377.77
1	AE	6	1	390.45
1	AE	9	0.99	303.76
1	AE	9	0.98	327.56
1	AE	9	1	390.85
1	AE	9	0.95	383.34
1	AE	9	0.93	335.43
1	AE	9	0.93	417.68
1	AE	9	0.95	372.52
1	AE	9	0.98	312.78
1	AE	9	0.97	403.57
1	AE	9	0.97	365.87
1	AE	9	0.97	427.18
1	AE	9	0.97	397.98
1	AE	9	0.98	421.45
1	AE	9	0.92	381.2
1	AE	9	1	383.56
2	ND	3	0.95	286.27
2	ND	3	0.88	254.55
2	ND	3	0.95	186.57
2	ND	3	0.97	381.05
2	ND	3	0.97	384.45
2	ND	3	0.97	392.05
2	ND	3	1	327.88
2	ND	3	0.99	298.4
2	ND	3	1	303.07
2	ND	3	0.95	413.05
2	ND	6	1	261.63
2	ND	6	0.83	294.25
2	ND	6	1	207.97
2	ND	6	1	341.25
2	ND	6	0.97	362.18
2	ND	6	0.93	448.88
2	ND	6	0.97	311.18
2	ND	6	1	298.4
2	ND	6	0.97	386.1
2	ND	6	0.85	342.13
2	ND	9	1	368.05
2	ND	9	0.8	305.75
2	ND	9	1	217.85
2	ND	9	1	339.02
2	ND	9	0.95	375.98
2	ND	9	0.9	375.98
2	ND	9	0.97	324.65
2	ND	9	1	339
2	ND	9	1	436.5
2	ND	9	0.97	413.07
1	FE	3	0.96	249.09
1	FE	3	1	310.98
1	FE	3	0.98	370.67
1	FE	3	0.99	357.22
1	FE	3	1	310.77
1	FE	3	0.93	402
1	FE	3	0.95	339.98
1	FE	3	0.98	309.35
1	FE	3	1	387.65
1	FE	3	0.95	355.5
1	FE	3	0.97	445.7
1	FE	3	0.95	359.32
1	FE	3	0.97	330.76
1	FE	3	0.97	280.23
1	FE	3	0.97	365.8
1	FE	6	0.97	263.89
1	FE	6	0.98	278.9
1	FE	6	0.92	350.43
1	FE	6	0.93	280.91
1	FE	6	1	345.3
1	FE	6	0.9	394.07
1	FE	6	0.95	413.15
1	FE	6	1	309.56
1	FE	6	0.95	319.95
1	FE	6	0.93	337.6
1	FE	6	1	452.7
1	FE	6	0.95	365
1	FE	6	0.97	397.31
1	FE	6	1	332.18
1	FE	6	0.95	321.34
1	FE	9	0.97	293.21
1	FE	9	0.98	283.34
1	FE	9	0.98	340.32
1	FE	9	0.97	298.34
1	FE	9	1	325.35
1	FE	9	0.95	481.63
1	FE	9	0.95	363.17
1	FE	9	0.98	300.56
1	FE	9	0.97	336.9
1	FE	9	0.95	353.24
1	FE	9	1	412.18
1	FE	9	0.9	340.31
1	FE	9	1	380.44
1	FE	9	0.97	329.88
1	FE	9	0.98	397.56
2	DE	3	1	254.1
2	DE	3	0.8	291.55
2	DE	3	1	226.2
2	DE	3	1	272.73
2	DE	3	0.93	309.18
2	DE	3	0.97	417.93
2	DE	3	1	259.8
2	DE	3	1	300.43
2	DE	3	1	369.18
2	DE	3	0.95	428.35
2	DE	6	1	249.18
2	DE	6	0.95	420.18
2	DE	6	1	200.8
2	DE	6	1	307.15
2	DE	6	0.95	355.27
2	DE	6	0.97	350.27
2	DE	6	0.97	311.48
2	DE	6	1	299.93
2	DE	6	1	420.85
2	DE	6	0.93	458.52
2	DE	9	1	308.73
2	DE	9	0.83	374.52
2	DE	9	1	225.57
2	DE	9	0.97	320.32
2	DE	9	0.9	381.8
2	DE	9	0.9	408.13
2	DE	9	0.95	333.82
2	DE	9	0.97	333.95
2	DE	9	0.93	377.3
2	DE	9	0.97	443.9
1	BA	3	0.97	248.49
1	BA	3	0.97	259.98
1	BA	3	0.95	379.43
1	BA	3	0.97	255.69
1	BA	3	1	287.25
1	BA	3	0.87	343.88
1	BA	3	0.97	300.98
1	BA	3	1	276.34
1	BA	3	1	301.35
1	BA	3	0.87	328.35
1	BA	3	1	383.2
1	BA	3	0.93	355.34
1	BA	3	0.97	331.98
1	BA	3	0.95	329.75
1	BA	3	0.97	364.87
1	BA	6	0.95	279.43
1	BA	6	0.97	285.92
1	BA	6	0.9	409.23
1	BA	6	0.95	298.45
1	BA	6	1	273.45
1	BA	6	1	424.18
1	BA	6	1	321.32
1	BA	6	0.96	300.34
1	BA	6	1	295.9
1	BA	6	0.85	335.02
1	BA	6	1	378.65
1	BA	6	0.9	358.89
1	BA	6	0.97	350.97
1	BA	6	1	341.07
1	BA	6	0.96	319.98
1	BA	9	0.99	279.85
1	BA	9	0.98	294.45
1	BA	9	0.92	357.6
1	BA	9	1	326.48
1	BA	9	1	294.88
1	BA	9	0.93	388.88
1	BA	9	1	318.65
1	BA	9	0.99	289.98
1	BA	9	0.98	348.98
1	BA	9	0.87	283.85
1	BA	9	1	464.65
1	BA	9	0.92	300.98
1	BA	9	0.99	341.29
1	BA	9	0.95	370.93
1	BA	9	0.97	369.09
2	BC	3	1	293.02
2	BC	3	0.8	301.05
2	BC	3	1	155.78
2	BC	3	1	297.27
2	BC	3	1	360.23
2	BC	3	0.95	363.27
2	BC	3	0.97	287.77
2	BC	3	1	250.2
2	BC	3	0.97	437.05
2	BC	3	0.97	441.27
2	BC	6	0.95	375.88
2	BC	6	0.8	298
2	BC	6	0.97	190
2	BC	6	1	362.8
2	BC	6	1	372.4
2	BC	6	0.95	363.07
2	BC	6	0.97	321.5
2	BC	6	0.97	263.75
2	BC	6	0.95	409.77
2	BC	6	0.85	356.57
2	BC	9	1	367.4
2	BC	9	0.9	370.55
2	BC	9	1	198.7
2	BC	9	0.97	341.57
2	BC	9	0.97	328.73
2	BC	9	0.97	381.68
2	BC	9	0.95	353.6
2	BC	9	1	335.18
2	BC	9	0.95	410.98
2	BC	9	0.8	356.82
(Group 1:Anisometropic Amblyopes; Group 2: Normal Controls;AE: Amblyopic Eye; FE: Fellow eye; BA: Binoculus in Amblyopia; ND: Non-dominant Eye; DE: Dominant Eye; BC: Binoculus in Control)
