# Supplementary material for: Cognitive processing of orientation discrimination in anisometropic amblyopia
Source: PLoS One. 2017 Oct 12;12(10):e0186221. doi: 10.1371/journal.pone.0186221 (PMC5638445; doi:10.1371/journal.pone.0186221)
Supplement: S2 Data — Group 1: Anisometropic Amblyopes; Group 2: Normal Controls; AE: Amblyopic Eye; FE: Fellow eye; BA: Binoculus in Amblyopia; ND: Non-dominant Eye; DE: Dominant Eye; BC: Binoculus in Control; F: Frontal Electrode; C: Central Electrode; P: Parietal Electrode. (XLSX) [file pone.0186221.s002.xlsx]

## Sheet: Novelty stimuli-N2 Latency
Novelty stimuli-N2 Latency
Group	Eye condition	Brain region	Latency
1	AE	F	256
1	AE	F	250
1	AE	F	232
1	AE	F	234
1	AE	F	238
1	AE	F	286
1	AE	F	300
1	AE	F	250
1	AE	F	288
1	AE	F	260
1	AE	F	338
1	AE	F	242
1	AE	F	260
1	AE	F	268
1	AE	F	288
1	AE	F	246
1	AE	F	228
1	AE	F	216
1	AE	F	226
1	AE	F	318
1	AE	F	286
1	AE	F	284
1	AE	F	228
1	AE	F	262
1	AE	F	314
1	AE	F	266
1	AE	F	252
1	AE	F	240
1	AE	F	270
1	AE	F	306
1	AE	F	246
1	AE	F	220
1	AE	F	224
1	AE	F	263
1	AE	F	232
1	AE	F	296
1	AE	F	300
1	AE	F	236
1	AE	F	212
1	AE	F	296
1	AE	F	242
1	AE	F	248
1	AE	F	232
1	AE	F	224
1	AE	F	288
1	AE	C	210
1	AE	C	222
1	AE	C	282
1	AE	C	214
1	AE	C	222
1	AE	C	262
1	AE	C	300
1	AE	C	204
1	AE	C	220
1	AE	C	250
1	AE	C	282
1	AE	C	232
1	AE	C	250
1	AE	C	228
1	AE	C	256
1	AE	C	226
1	AE	C	202
1	AE	C	210
1	AE	C	212
1	AE	C	308
1	AE	C	306
1	AE	C	310
1	AE	C	220
1	AE	C	218
1	AE	C	214
1	AE	C	230
1	AE	C	222
1	AE	C	230
1	AE	C	210
1	AE	C	288
1	AE	C	204
1	AE	C	210
1	AE	C	216
1	AE	C	210
1	AE	C	220
1	AE	C	274
1	AE	C	204
1	AE	C	200
1	AE	C	202
1	AE	C	254
1	AE	C	242
1	AE	C	232
1	AE	C	216
1	AE	C	328
1	AE	C	290
1	AE	P	258
1	AE	P	274
1	AE	P	400
1	AE	P	280
1	AE	P	296
1	AE	P	390
1	AE	P	264
1	AE	P	366
1	AE	P	394
1	AE	P	332
1	AE	P	378
1	AE	P	342
1	AE	P	362
1	AE	P	322
1	AE	P	342
1	AE	P	260
1	AE	P	280
1	AE	P	392
1	AE	P	282
1	AE	P	400
1	AE	P	332
1	AE	P	266
1	AE	P	368
1	AE	P	388
1	AE	P	378
1	AE	P	362
1	AE	P	328
1	AE	P	326
1	AE	P	332
1	AE	P	370
1	AE	P	276
1	AE	P	292
1	AE	P	400
1	AE	P	260
1	AE	P	398
1	AE	P	400
1	AE	P	274
1	AE	P	334
1	AE	P	356
1	AE	P	328
1	AE	P	376
1	AE	P	398
1	AE	P	400
1	AE	P	334
1	AE	P	266
1	DE	F	304
1	DE	F	230
1	DE	F	244
1	DE	F	220
1	DE	F	282
1	DE	F	298
1	DE	F	322
1	DE	F	217
1	DE	F	288
1	DE	F	304
1	DE	F	238
1	DE	F	214
1	DE	F	272
1	DE	F	228
1	DE	F	274
1	DE	F	278
1	DE	F	234
1	DE	F	242
1	DE	F	216
1	DE	F	324
1	DE	F	282
1	DE	F	314
1	DE	F	236
1	DE	F	222
1	DE	F	274
1	DE	F	240
1	DE	F	232
1	DE	F	232
1	DE	F	220
1	DE	F	248
1	DE	F	306
1	DE	F	234
1	DE	F	258
1	DE	F	202
1	DE	F	226
1	DE	F	312
1	DE	F	308
1	DE	F	218
1	DE	F	204
1	DE	F	284
1	DE	F	236
1	DE	F	216
1	DE	F	224
1	DE	F	226
1	DE	F	294
1	DE	C	219
1	DE	C	231
1	DE	C	253
1	DE	C	215
1	DE	C	299
1	DE	C	333
1	DE	C	201
1	DE	C	222
1	DE	C	201
1	DE	C	315
1	DE	C	269
1	DE	C	245
1	DE	C	277
1	DE	C	217
1	DE	C	303
1	DE	C	216
1	DE	C	301
1	DE	C	245
1	DE	C	217
1	DE	C	325
1	DE	C	333
1	DE	C	325
1	DE	C	219
1	DE	C	215
1	DE	C	313
1	DE	C	207
1	DE	C	253
1	DE	C	229
1	DE	C	327
1	DE	C	219
1	DE	C	215
1	DE	C	301
1	DE	C	267
1	DE	C	216
1	DE	C	225
1	DE	C	271
1	DE	C	311
1	DE	C	215
1	DE	C	219
1	DE	C	305
1	DE	C	243
1	DE	C	269
1	DE	C	231
1	DE	C	315
1	DE	C	217
1	DE	P	248
1	DE	P	286
1	DE	P	316
1	DE	P	388
1	DE	P	388
1	DE	P	394
1	DE	P	248
1	DE	P	342
1	DE	P	354
1	DE	P	340
1	DE	P	344
1	DE	P	306
1	DE	P	396
1	DE	P	376
1	DE	P	264
1	DE	P	388
1	DE	P	320
1	DE	P	300
1	DE	P	386
1	DE	P	388
1	DE	P	388
1	DE	P	382
1	DE	P	352
1	DE	P	388
1	DE	P	374
1	DE	P	334
1	DE	P	312
1	DE	P	414
1	DE	P	312
1	DE	P	270
1	DE	P	394
1	DE	P	320
1	DE	P	400
1	DE	P	384
1	DE	P	398
1	DE	P	400
1	DE	P	248
1	DE	P	312
1	DE	P	354
1	DE	P	324
1	DE	P	296
1	DE	P	398
1	DE	P	400
1	DE	P	378
1	DE	P	274
1	BA	F	231
1	BA	F	244
1	BA	F	236
1	BA	F	232
1	BA	F	322
1	BA	F	296
1	BA	F	236
1	BA	F	232
1	BA	F	228
1	BA	F	278
1	BA	F	226
1	BA	F	238
1	BA	F	270
1	BA	F	224
1	BA	F	310
1	BA	F	300
1	BA	F	253
1	BA	F	256
1	BA	F	242
1	BA	F	290
1	BA	F	268
1	BA	F	311
1	BA	F	226
1	BA	F	212
1	BA	F	236
1	BA	F	224
1	BA	F	240
1	BA	F	242
1	BA	F	230
1	BA	F	275
1	BA	F	220
1	BA	F	247
1	BA	F	246
1	BA	F	222
1	BA	F	240
1	BA	F	260
1	BA	F	300
1	BA	F	222
1	BA	F	210
1	BA	F	294
1	BA	F	220
1	BA	F	226
1	BA	F	242
1	BA	F	250
1	BA	F	275
1	BA	C	200
1	BA	C	226
1	BA	C	254
1	BA	C	210
1	BA	C	290
1	BA	C	274
1	BA	C	208
1	BA	C	202
1	BA	C	202
1	BA	C	260
1	BA	C	220
1	BA	C	222
1	BA	C	248
1	BA	C	314
1	BA	C	226
1	BA	C	201
1	BA	C	208
1	BA	C	200
1	BA	C	216
1	BA	C	290
1	BA	C	252
1	BA	C	312
1	BA	C	204
1	BA	C	318
1	BA	C	304
1	BA	C	234
1	BA	C	284
1	BA	C	226
1	BA	C	318
1	BA	C	268
1	BA	C	204
1	BA	C	210
1	BA	C	218
1	BA	C	202
1	BA	C	210
1	BA	C	330
1	BA	C	298
1	BA	C	202
1	BA	C	200
1	BA	C	300
1	BA	C	250
1	BA	C	200
1	BA	C	230
1	BA	C	318
1	BA	C	324
1	BA	P	306
1	BA	P	302
1	BA	P	324
1	BA	P	384
1	BA	P	386
1	BA	P	400
1	BA	P	254
1	BA	P	340
1	BA	P	382
1	BA	P	372
1	BA	P	352
1	BA	P	314
1	BA	P	318
1	BA	P	374
1	BA	P	290
1	BA	P	236
1	BA	P	280
1	BA	P	284
1	BA	P	380
1	BA	P	380
1	BA	P	392
1	BA	P	272
1	BA	P	344
1	BA	P	388
1	BA	P	400
1	BA	P	288
1	BA	P	318
1	BA	P	398
1	BA	P	372
1	BA	P	344
1	BA	P	226
1	BA	P	278
1	BA	P	400
1	BA	P	388
1	BA	P	398
1	BA	P	400
1	BA	P	394
1	BA	P	338
1	BA	P	388
1	BA	P	298
1	BA	P	388
1	BA	P	398
1	BA	P	400
1	BA	P	310
1	BA	P	310
2	ND	F	224
2	ND	F	254
2	ND	F	268
2	ND	F	240
2	ND	F	274
2	ND	F	364
2	ND	F	240
2	ND	F	242
2	ND	F	244
2	ND	F	286
2	ND	F	262
2	ND	F	230
2	ND	F	292
2	ND	F	298
2	ND	F	276
2	ND	F	342
2	ND	F	244
2	ND	F	260
2	ND	F	240
2	ND	F	240
2	ND	F	240
2	ND	F	228
2	ND	F	288
2	ND	F	380
2	ND	F	258
2	ND	F	306
2	ND	F	232
2	ND	F	248
2	ND	F	258
2	ND	F	242
2	ND	C	202
2	ND	C	254
2	ND	C	274
2	ND	C	264
2	ND	C	208
2	ND	C	258
2	ND	C	226
2	ND	C	200
2	ND	C	206
2	ND	C	330
2	ND	C	220
2	ND	C	166
2	ND	C	318
2	ND	C	298
2	ND	C	206
2	ND	C	260
2	ND	C	206
2	ND	C	220
2	ND	C	200
2	ND	C	270
2	ND	C	200
2	ND	C	216
2	ND	C	268
2	ND	C	204
2	ND	C	214
2	ND	C	262
2	ND	C	206
2	ND	C	304
2	ND	C	214
2	ND	C	204
2	ND	P	192
2	ND	P	294
2	ND	P	336
2	ND	P	308
2	ND	P	358
2	ND	P	318
2	ND	P	326
2	ND	P	318
2	ND	P	358
2	ND	P	370
2	ND	P	260
2	ND	P	318
2	ND	P	362
2	ND	P	341
2	ND	P	248
2	ND	P	372
2	ND	P	322
2	ND	P	376
2	ND	P	342
2	ND	P	356
2	ND	P	242
2	ND	P	216
2	ND	P	348
2	ND	P	380
2	ND	P	374
2	ND	P	326
2	ND	P	324
2	ND	P	326
2	ND	P	358
2	ND	P	358
2	DE	F	230
2	DE	F	232
2	DE	F	300
2	DE	F	316
2	DE	F	258
2	DE	F	292
2	DE	F	254
2	DE	F	246
2	DE	F	222
2	DE	F	246
2	DE	F	276
2	DE	F	240
2	DE	F	250
2	DE	F	230
2	DE	F	240
2	DE	F	302
2	DE	F	270
2	DE	F	247
2	DE	F	244
2	DE	F	234
2	DE	F	276
2	DE	F	240
2	DE	F	250
2	DE	F	230
2	DE	F	240
2	DE	F	302
2	DE	F	270
2	DE	F	247
2	DE	F	244
2	DE	F	234
2	DE	C	202
2	DE	C	200
2	DE	C	266
2	DE	C	276
2	DE	C	312
2	DE	C	304
2	DE	C	208
2	DE	C	254
2	DE	C	272
2	DE	C	288
2	DE	C	276
2	DE	C	200
2	DE	C	300
2	DE	C	344
2	DE	C	318
2	DE	C	304
2	DE	C	232
2	DE	C	218
2	DE	C	206
2	DE	C	248
2	DE	C	276
2	DE	C	200
2	DE	C	300
2	DE	C	344
2	DE	C	318
2	DE	C	304
2	DE	C	232
2	DE	C	208
2	DE	C	206
2	DE	C	258
2	DE	P	270
2	DE	P	280
2	DE	P	398
2	DE	P	356
2	DE	P	400
2	DE	P	380
2	DE	P	360
2	DE	P	334
2	DE	P	390
2	DE	P	392
2	DE	P	274
2	DE	P	288
2	DE	P	384
2	DE	P	274
2	DE	P	398
2	DE	P	364
2	DE	P	280
2	DE	P	320
2	DE	P	398
2	DE	P	398
2	DE	P	274
2	DE	P	288
2	DE	P	384
2	DE	P	274
2	DE	P	398
2	DE	P	364
2	DE	P	280
2	DE	P	320
2	DE	P	398
2	DE	P	398
2	BC	F	225
2	BC	F	229
2	BC	F	277
2	BC	F	365
2	BC	F	229
2	BC	F	273
2	BC	F	225
2	BC	F	239
2	BC	F	225
2	BC	F	339
2	BC	F	200
2	BC	F	209
2	BC	F	245
2	BC	F	241
2	BC	F	229
2	BC	F	285
2	BC	F	225
2	BC	F	245
2	BC	F	225
2	BC	F	225
2	BC	F	225
2	BC	F	225
2	BC	F	271
2	BC	F	261
2	BC	F	231
2	BC	F	319
2	BC	F	319
2	BC	F	233
2	BC	F	227
2	BC	F	241
2	BC	C	208
2	BC	C	234
2	BC	C	258
2	BC	C	280
2	BC	C	266
2	BC	C	302
2	BC	C	232
2	BC	C	246
2	BC	C	204
2	BC	C	304
2	BC	C	212
2	BC	C	200
2	BC	C	298
2	BC	C	204
2	BC	C	286
2	BC	C	296
2	BC	C	206
2	BC	C	230
2	BC	C	200
2	BC	C	300
2	BC	C	200
2	BC	C	180
2	BC	C	318
2	BC	C	286
2	BC	C	330
2	BC	C	280
2	BC	C	298
2	BC	C	202
2	BC	C	206
2	BC	C	220
2	BC	P	258
2	BC	P	276
2	BC	P	368
2	BC	P	382
2	BC	P	368
2	BC	P	360
2	BC	P	276
2	BC	P	372
2	BC	P	336
2	BC	P	352
2	BC	P	250
2	BC	P	310
2	BC	P	342
2	BC	P	372
2	BC	P	356
2	BC	P	366
2	BC	P	334
2	BC	P	376
2	BC	P	342
2	BC	P	356
2	BC	P	246
2	BC	P	280
2	BC	P	364
2	BC	P	326
2	BC	P	370
2	BC	P	328
2	BC	P	272
2	BC	P	344
2	BC	P	352
2	BC	P	336
(Group 1:Anisometropic Amblyopes; Group 2: Normal Controls;AE: Amblyopic Eye; FE: Fellow eye; BA: Binoculus in Amblyopia; ND: Non-dominant Eye; DE: Dominant Eye; BC: Binoculus in Control;F: Frontal Electrode; C: Central Electrode; P: Parietal Electrode)
