# Supplementary material for: Cognitive processing of orientation discrimination in anisometropic amblyopia
Source: PLoS One. 2017 Oct 12;12(10):e0186221. doi: 10.1371/journal.pone.0186221 (PMC5638445; doi:10.1371/journal.pone.0186221)
Supplement: S4 Data — Group 1: Anisometropic Amblyopes; Group 2: Normal Controls; AE: Amblyopic Eye; FE: Fellow eye; BA: Binoculus in Amblyopia; ND: Non-dominant Eye; DE: Dominant Eye; BC: Binoculus in Control; F: Frontal Electrode; C: Central Electrode; P: Parietal Electrode. (XLSX) [file pone.0186221.s004.xlsx]

## Sheet: Target stimuli-N2 Latency
Target stimuli-N2 Latency
Group	Eye condition	Frequency	Brain region	Latency
1	AE	3	F	388
1	AE	3	F	396
1	AE	3	F	398
1	AE	3	F	326
1	AE	3	F	346
1	AE	3	F	388
1	AE	3	F	386
1	AE	3	F	358
1	AE	3	F	388
1	AE	3	F	388
1	AE	3	F	238
1	AE	3	F	294
1	AE	3	F	312
1	AE	3	F	388
1	AE	3	F	314
1	AE	6	F	244
1	AE	6	F	364
1	AE	6	F	354
1	AE	6	F	314
1	AE	6	F	298
1	AE	6	F	388
1	AE	6	F	391
1	AE	6	F	322
1	AE	6	F	316
1	AE	6	F	382
1	AE	6	F	342
1	AE	6	F	384
1	AE	6	F	338
1	AE	6	F	342
1	AE	6	F	304
1	AE	9	F	384
1	AE	9	F	366
1	AE	9	F	292
1	AE	9	F	270
1	AE	9	F	402
1	AE	9	F	390
1	AE	9	F	386
1	AE	9	F	348
1	AE	9	F	344
1	AE	9	F	388
1	AE	9	F	380
1	AE	9	F	324
1	AE	9	F	366
1	AE	9	F	396
1	AE	9	F	362
1	AE	3	C	274
1	AE	3	C	366
1	AE	3	C	376
1	AE	3	C	334
1	AE	3	C	354
1	AE	3	C	354
1	AE	3	C	292
1	AE	3	C	330
1	AE	3	C	328
1	AE	3	C	374
1	AE	3	C	300
1	AE	3	C	302
1	AE	3	C	322
1	AE	3	C	398
1	AE	3	C	314
1	AE	6	C	250
1	AE	6	C	372
1	AE	6	C	400
1	AE	6	C	322
1	AE	6	C	398
1	AE	6	C	398
1	AE	6	C	356
1	AE	6	C	330
1	AE	6	C	324
1	AE	6	C	398
1	AE	6	C	354
1	AE	6	C	396
1	AE	6	C	348
1	AE	6	C	398
1	AE	6	C	310
1	AE	9	C	290
1	AE	9	C	374
1	AE	9	C	298
1	AE	9	C	280
1	AE	9	C	402
1	AE	9	C	394
1	AE	9	C	242
1	AE	9	C	325
1	AE	9	C	400
1	AE	9	C	398
1	AE	9	C	364
1	AE	9	C	394
1	AE	9	C	410
1	AE	9	C	330
1	AE	9	C	312
1	AE	3	P	259
1	AE	3	P	335
1	AE	3	P	255
1	AE	3	P	249
1	AE	3	P	285
1	AE	3	P	295
1	AE	3	P	265
1	AE	3	P	239
1	AE	3	P	255
1	AE	3	P	277
1	AE	3	P	279
1	AE	3	P	341
1	AE	3	P	309
1	AE	3	P	345
1	AE	3	P	231
1	AE	6	P	223
1	AE	6	P	283
1	AE	6	P	283
1	AE	6	P	273
1	AE	6	P	295
1	AE	6	P	297
1	AE	6	P	289
1	AE	6	P	255
1	AE	6	P	291
1	AE	6	P	293
1	AE	6	P	275
1	AE	6	P	371
1	AE	6	P	297
1	AE	6	P	255
1	AE	6	P	289
1	AE	9	P	313
1	AE	9	P	291
1	AE	9	P	265
1	AE	9	P	257
1	AE	9	P	339
1	AE	9	P	307
1	AE	9	P	311
1	AE	9	P	249
1	AE	9	P	303
1	AE	9	P	227
1	AE	9	P	250
1	AE	9	P	400
1	AE	9	P	393
1	AE	9	P	311
1	AE	9	P	263
1	DE	3	F	362
1	DE	3	F	380
1	DE	3	F	348
1	DE	3	F	330
1	DE	3	F	390
1	DE	3	F	356
1	DE	3	F	396
1	DE	3	F	391
1	DE	3	F	396
1	DE	3	F	398
1	DE	3	F	296
1	DE	3	F	334
1	DE	3	F	330
1	DE	3	F	398
1	DE	3	F	300
1	DE	6	F	372
1	DE	6	F	344
1	DE	6	F	310
1	DE	6	F	290
1	DE	6	F	356
1	DE	6	F	356
1	DE	6	F	384
1	DE	6	F	362
1	DE	6	F	400
1	DE	6	F	398
1	DE	6	F	336
1	DE	6	F	388
1	DE	6	F	314
1	DE	6	F	398
1	DE	6	F	362
1	DE	9	F	398
1	DE	9	F	376
1	DE	9	F	378
1	DE	9	F	398
1	DE	9	F	356
1	DE	9	F	344
1	DE	9	F	398
1	DE	9	F	398
1	DE	9	F	392
1	DE	9	F	398
1	DE	9	F	398
1	DE	9	F	342
1	DE	9	F	332
1	DE	9	F	397
1	DE	9	F	318
1	DE	3	C	237
1	DE	3	C	363
1	DE	3	C	297
1	DE	3	C	271
1	DE	3	C	385
1	DE	3	C	355
1	DE	3	C	381
1	DE	3	C	335
1	DE	3	C	393
1	DE	3	C	393
1	DE	3	C	343
1	DE	3	C	333
1	DE	3	C	359
1	DE	3	C	300
1	DE	3	C	393
1	DE	6	C	319
1	DE	6	C	311
1	DE	6	C	303
1	DE	6	C	285
1	DE	6	C	351
1	DE	6	C	355
1	DE	6	C	375
1	DE	6	C	327
1	DE	6	C	317
1	DE	6	C	400
1	DE	6	C	349
1	DE	6	C	381
1	DE	6	C	343
1	DE	6	C	393
1	DE	6	C	293
1	DE	9	C	389
1	DE	9	C	367
1	DE	9	C	377
1	DE	9	C	309
1	DE	9	C	293
1	DE	9	C	400
1	DE	9	C	399
1	DE	9	C	289
1	DE	9	C	400
1	DE	9	C	383
1	DE	9	C	295
1	DE	9	C	399
1	DE	9	C	323
1	DE	9	C	351
1	DE	9	C	305
1	DE	3	P	206
1	DE	3	P	312
1	DE	3	P	201
1	DE	3	P	222
1	DE	3	P	318
1	DE	3	P	270
1	DE	3	P	234
1	DE	3	P	268
1	DE	3	P	272
1	DE	3	P	250
1	DE	3	P	296
1	DE	3	P	302
1	DE	3	P	314
1	DE	3	P	248
1	DE	3	P	342
1	DE	6	P	200
1	DE	6	P	272
1	DE	6	P	258
1	DE	6	P	254
1	DE	6	P	318
1	DE	6	P	270
1	DE	6	P	276
1	DE	6	P	280
1	DE	6	P	280
1	DE	6	P	201
1	DE	6	P	203
1	DE	6	P	334
1	DE	6	P	328
1	DE	6	P	338
1	DE	6	P	286
1	DE	9	P	284
1	DE	9	P	278
1	DE	9	P	312
1	DE	9	P	258
1	DE	9	P	268
1	DE	9	P	284
1	DE	9	P	290
1	DE	9	P	242
1	DE	9	P	292
1	DE	9	P	200
1	DE	9	P	260
1	DE	9	P	372
1	DE	9	P	340
1	DE	9	P	348
1	DE	9	P	220
1	BA	3	F	335
1	BA	3	F	345
1	BA	3	F	291
1	BA	3	F	305
1	BA	3	F	369
1	BA	3	F	369
1	BA	3	F	393
1	BA	3	F	271
1	BA	3	F	269
1	BA	3	F	343
1	BA	3	F	349
1	BA	3	F	347
1	BA	3	F	279
1	BA	3	F	247
1	BA	3	F	313
1	BA	6	F	359
1	BA	6	F	361
1	BA	6	F	303
1	BA	6	F	271
1	BA	6	F	247
1	BA	6	F	375
1	BA	6	F	383
1	BA	6	F	343
1	BA	6	F	383
1	BA	6	F	383
1	BA	6	F	391
1	BA	6	F	335
1	BA	6	F	387
1	BA	6	F	367
1	BA	6	F	393
1	BA	9	F	367
1	BA	9	F	367
1	BA	9	F	397
1	BA	9	F	297
1	BA	9	F	369
1	BA	9	F	345
1	BA	9	F	371
1	BA	9	F	369
1	BA	9	F	265
1	BA	9	F	383
1	BA	9	F	387
1	BA	9	F	377
1	BA	9	F	398
1	BA	9	F	383
1	BA	9	F	400
1	BA	3	C	319
1	BA	3	C	345
1	BA	3	C	383
1	BA	3	C	269
1	BA	3	C	303
1	BA	3	C	343
1	BA	3	C	383
1	BA	3	C	233
1	BA	3	C	383
1	BA	3	C	289
1	BA	3	C	347
1	BA	3	C	345
1	BA	3	C	277
1	BA	3	C	277
1	BA	3	C	301
1	BA	6	C	357
1	BA	6	C	363
1	BA	6	C	301
1	BA	6	C	273
1	BA	6	C	253
1	BA	6	C	377
1	BA	6	C	405
1	BA	6	C	303
1	BA	6	C	259
1	BA	6	C	367
1	BA	6	C	391
1	BA	6	C	343
1	BA	6	C	400
1	BA	6	C	345
1	BA	6	C	393
1	BA	9	C	323
1	BA	9	C	323
1	BA	9	C	299
1	BA	9	C	285
1	BA	9	C	337
1	BA	9	C	339
1	BA	9	C	365
1	BA	9	C	271
1	BA	9	C	395
1	BA	9	C	221
1	BA	9	C	321
1	BA	9	C	383
1	BA	9	C	400
1	BA	9	C	277
1	BA	9	C	395
1	BA	3	P	220
1	BA	3	P	314
1	BA	3	P	376
1	BA	3	P	240
1	BA	3	P	276
1	BA	3	P	348
1	BA	3	P	226
1	BA	3	P	286
1	BA	3	P	356
1	BA	3	P	300
1	BA	3	P	260
1	BA	3	P	336
1	BA	3	P	310
1	BA	3	P	358
1	BA	3	P	288
1	BA	6	P	220
1	BA	6	P	294
1	BA	6	P	248
1	BA	6	P	268
1	BA	6	P	260
1	BA	6	P	302
1	BA	6	P	298
1	BA	6	P	282
1	BA	6	P	260
1	BA	6	P	224
1	BA	6	P	266
1	BA	6	P	318
1	BA	6	P	332
1	BA	6	P	300
1	BA	6	P	260
1	BA	9	P	252
1	BA	9	P	252
1	BA	9	P	208
1	BA	9	P	278
1	BA	9	P	280
1	BA	9	P	296
1	BA	9	P	278
1	BA	9	P	240
1	BA	9	P	286
1	BA	9	P	234
1	BA	9	P	292
1	BA	9	P	378
1	BA	9	P	320
1	BA	9	P	282
1	BA	9	P	246
2	ND	3	F	315
2	ND	3	F	387
2	ND	3	F	383
2	ND	3	F	324
2	ND	3	F	389
2	ND	3	F	351
2	ND	3	F	335
2	ND	3	F	291
2	ND	3	F	345
2	ND	3	F	350
2	ND	6	F	335
2	ND	6	F	383
2	ND	6	F	400
2	ND	6	F	215
2	ND	6	F	399
2	ND	6	F	381
2	ND	6	F	315
2	ND	6	F	400
2	ND	6	F	377
2	ND	6	F	393
2	ND	9	F	341
2	ND	9	F	400
2	ND	9	F	345
2	ND	9	F	315
2	ND	9	F	383
2	ND	9	F	381
2	ND	9	F	335
2	ND	9	F	377
2	ND	9	F	377
2	ND	9	F	383
2	ND	3	C	297
2	ND	3	C	367
2	ND	3	C	381
2	ND	3	C	329
2	ND	3	C	371
2	ND	3	C	337
2	ND	3	C	253
2	ND	3	C	383
2	ND	3	C	329
2	ND	3	C	249
2	ND	6	C	323
2	ND	6	C	359
2	ND	6	C	369
2	ND	6	C	200
2	ND	6	C	400
2	ND	6	C	371
2	ND	6	C	267
2	ND	6	C	397
2	ND	6	C	357
2	ND	6	C	255
2	ND	9	C	329
2	ND	9	C	397
2	ND	9	C	327
2	ND	9	C	261
2	ND	9	C	377
2	ND	9	C	363
2	ND	9	C	387
2	ND	9	C	399
2	ND	9	C	363
2	ND	9	C	283
2	ND	3	P	254
2	ND	3	P	354
2	ND	3	P	336
2	ND	3	P	374
2	ND	3	P	318
2	ND	3	P	278
2	ND	3	P	201
2	ND	3	P	365
2	ND	3	P	320
2	ND	3	P	240
2	ND	6	P	274
2	ND	6	P	344
2	ND	6	P	356
2	ND	6	P	328
2	ND	6	P	290
2	ND	6	P	274
2	ND	6	P	206
2	ND	6	P	218
2	ND	6	P	182
2	ND	6	P	242
2	ND	9	P	286
2	ND	9	P	384
2	ND	9	P	384
2	ND	9	P	248
2	ND	9	P	280
2	ND	9	P	270
2	ND	9	P	232
2	ND	9	P	330
2	ND	9	P	208
2	ND	9	P	264
2	DE	3	F	324
2	DE	3	F	386
2	DE	3	F	364
2	DE	3	F	326
2	DE	3	F	388
2	DE	3	F	338
2	DE	3	F	384
2	DE	3	F	392
2	DE	3	F	252
2	DE	3	F	380
2	DE	6	F	296
2	DE	6	F	278
2	DE	6	F	376
2	DE	6	F	238
2	DE	6	F	382
2	DE	6	F	398
2	DE	6	F	338
2	DE	6	F	386
2	DE	6	F	356
2	DE	6	F	378
2	DE	9	F	254
2	DE	9	F	388
2	DE	9	F	378
2	DE	9	F	296
2	DE	9	F	384
2	DE	9	F	396
2	DE	9	F	334
2	DE	9	F	296
2	DE	9	F	398
2	DE	9	F	382
2	DE	3	C	324
2	DE	3	C	384
2	DE	3	C	320
2	DE	3	C	326
2	DE	3	C	320
2	DE	3	C	356
2	DE	3	C	344
2	DE	3	C	388
2	DE	3	C	326
2	DE	3	C	278
2	DE	6	C	298
2	DE	6	C	226
2	DE	6	C	380
2	DE	6	C	386
2	DE	6	C	362
2	DE	6	C	392
2	DE	6	C	276
2	DE	6	C	384
2	DE	6	C	326
2	DE	6	C	290
2	DE	9	C	254
2	DE	9	C	396
2	DE	9	C	378
2	DE	9	C	400
2	DE	9	C	384
2	DE	9	C	388
2	DE	9	C	323
2	DE	9	C	318
2	DE	9	C	372
2	DE	9	C	290
2	DE	3	P	284
2	DE	3	P	316
2	DE	3	P	288
2	DE	3	P	294
2	DE	3	P	264
2	DE	3	P	282
2	DE	3	P	304
2	DE	3	P	358
2	DE	3	P	290
2	DE	3	P	246
2	DE	6	P	268
2	DE	6	P	202
2	DE	6	P	208
2	DE	6	P	320
2	DE	6	P	268
2	DE	6	P	274
2	DE	6	P	218
2	DE	6	P	316
2	DE	6	P	328
2	DE	6	P	260
2	DE	9	P	250
2	DE	9	P	368
2	DE	9	P	346
2	DE	9	P	274
2	DE	9	P	294
2	DE	9	P	284
2	DE	9	P	216
2	DE	9	P	272
2	DE	9	P	188
2	DE	9	P	260
2	BC	3	F	328
2	BC	3	F	384
2	BC	3	F	334
2	BC	3	F	318
2	BC	3	F	358
2	BC	3	F	354
2	BC	3	F	324
2	BC	3	F	374
2	BC	3	F	336
2	BC	3	F	400
2	BC	6	F	312
2	BC	6	F	374
2	BC	6	F	334
2	BC	6	F	206
2	BC	6	F	394
2	BC	6	F	372
2	BC	6	F	292
2	BC	6	F	396
2	BC	6	F	320
2	BC	6	F	356
2	BC	9	F	352
2	BC	9	F	386
2	BC	9	F	336
2	BC	9	F	382
2	BC	9	F	388
2	BC	9	F	268
2	BC	9	F	298
2	BC	9	F	400
2	BC	9	F	362
2	BC	9	F	388
2	BC	3	C	314
2	BC	3	C	380
2	BC	3	C	222
2	BC	3	C	312
2	BC	3	C	354
2	BC	3	C	352
2	BC	3	C	232
2	BC	3	C	374
2	BC	3	C	334
2	BC	3	C	278
2	BC	6	C	300
2	BC	6	C	378
2	BC	6	C	326
2	BC	6	C	316
2	BC	6	C	352
2	BC	6	C	388
2	BC	6	C	294
2	BC	6	C	358
2	BC	6	C	336
2	BC	6	C	296
2	BC	9	C	332
2	BC	9	C	388
2	BC	9	C	332
2	BC	9	C	382
2	BC	9	C	386
2	BC	9	C	388
2	BC	9	C	300
2	BC	9	C	396
2	BC	9	C	300
2	BC	9	C	282
2	BC	3	P	278
2	BC	3	P	348
2	BC	3	P	330
2	BC	3	P	288
2	BC	3	P	280
2	BC	3	P	240
2	BC	3	P	376
2	BC	3	P	342
2	BC	3	P	304
2	BC	3	P	250
2	BC	6	P	232
2	BC	6	P	350
2	BC	6	P	294
2	BC	6	P	182
2	BC	6	P	280
2	BC	6	P	260
2	BC	6	P	260
2	BC	6	P	334
2	BC	6	P	346
2	BC	6	P	264
2	BC	9	P	294
2	BC	9	P	358
2	BC	9	P	298
2	BC	9	P	334
2	BC	9	P	278
2	BC	9	P	272
2	BC	9	P	278
2	BC	9	P	280
2	BC	9	P	204
2	BC	9	P	254
(Group 1:Anisometropic Amblyopes; Group 2: Normal Controls;AE: Amblyopic Eye; FE: Fellow eye; BA: Binoculus in Amblyopia; ND: Non-dominant Eye; DE: Dominant Eye; BC: Binoculus in Control;F: Frontal Electrode; C: Central Electrode; P: Parietal Electrode)
