# Supplementary material for: Cognitive processing of orientation discrimination in anisometropic amblyopia
Source: PLoS One. 2017 Oct 12;12(10):e0186221. doi: 10.1371/journal.pone.0186221 (PMC5638445; doi:10.1371/journal.pone.0186221)
Supplement: S5 Data — Group 1: Anisometropic Amblyopes; Group 2: Normal Controls; AE: Amblyopic Eye; FE: Fellow eye; BA: Binoculus in Amblyopia; ND: Non-dominant Eye; DE: Dominant Eye; BC: Binoculus in Control; F: Frontal Electrode; C: Central Electrode; P: Parietal Electrode. (XLSX) [file pone.0186221.s005.xlsx]

## Sheet: P3b
The Latency and Amplitude of P3b in target stimuli AE:Amblyopic eye; FE:Fellow eye; BE:Binocular eye
Group	Eye condition	Frequency	Brain region	Latency	Amplitude
1	AE	3	F	600	-1.86
1	AE	3	F	583	4.58
1	AE	3	F	593	-2.31
1	AE	3	F	523	5.97
1	AE	3	F	581	6.82
1	AE	3	F	515	-0.89
1	AE	3	F	577	6.4
1	AE	3	F	587	-2.77
1	AE	3	F	599	-2.8
1	AE	3	F	597	5.61
1	AE	3	F	480	0.02
1	AE	3	F	577	3.47
1	AE	3	F	523	1.19
1	AE	3	F	575	-3.82
1	AE	3	F	597	2.28
1	AE	6	F	565	-7.98
1	AE	6	F	585	5.76
1	AE	6	F	535	-6.61
1	AE	6	F	585	6.99
1	AE	6	F	547	2.85
1	AE	6	F	515	1.32
1	AE	6	F	593	5.32
1	AE	6	F	599	-4.44
1	AE	6	F	593	5.68
1	AE	6	F	551	0.58
1	AE	6	F	559	-2.72
1	AE	6	F	589	5.16
1	AE	6	F	581	3.64
1	AE	6	F	521	0.08
1	AE	6	F	591	2.89
1	AE	9	F	585	2.3
1	AE	9	F	505	0.65
1	AE	9	F	501	0.06
1	AE	9	F	567	5.69
1	AE	9	F	595	3.37
1	AE	9	F	533	1.07
1	AE	9	F	597	-1.97
1	AE	9	F	555	5.3
1	AE	9	F	599	3.68
1	AE	9	F	589	-0.45
1	AE	9	F	549	-0.71
1	AE	9	F	561	-1.04
1	AE	9	F	585	3.37
1	AE	9	F	525	-1.05
1	AE	9	F	595	6.96
1	AE	3	C	593	8.27
1	AE	3	C	583	4.32
1	AE	3	C	597	7.58
1	AE	3	C	561	6.95
1	AE	3	C	598	8.31
1	AE	3	C	596	3.49
1	AE	3	C	585	7.48
1	AE	3	C	555	3.9
1	AE	3	C	597	8.23
1	AE	3	C	593	8.39
1	AE	3	C	561	6.9
1	AE	3	C	591	5.53
1	AE	3	C	585	-0.22
1	AE	3	C	585	-1.57
1	AE	3	C	571	10.15
1	AE	6	C	585	5.02
1	AE	6	C	589	7.25
1	AE	6	C	566	-2.91
1	AE	6	C	571	7.95
1	AE	6	C	593	10.26
1	AE	6	C	539	-6.47
1	AE	6	C	600	10.96
1	AE	6	C	547	0.04
1	AE	6	C	597	11
1	AE	6	C	561	4.31
1	AE	6	C	593	10.53
1	AE	6	C	583	4.14
1	AE	6	C	595	1.9
1	AE	6	C	540	-7.07
1	AE	6	C	563	8.31
1	AE	9	C	587	11.49
1	AE	9	C	529	1.85
1	AE	9	C	539	2.96
1	AE	9	C	561	9.9
1	AE	9	C	591	10.46
1	AE	9	C	581	0.07
1	AE	9	C	548	2.33
1	AE	9	C	581	11.63
1	AE	9	C	585	11.52
1	AE	9	C	551	1.97
1	AE	9	C	559	11.19
1	AE	9	C	597	-3.49
1	AE	9	C	600	2.54
1	AE	9	C	581	0.98
1	AE	9	C	587	12.34
1	AE	3	P	540	12.57
1	AE	3	P	582	2.84
1	AE	3	P	544	9.8
1	AE	3	P	592	9.01
1	AE	3	P	582	11.32
1	AE	3	P	520	-1.43
1	AE	3	P	526	4.46
1	AE	3	P	508	2.71
1	AE	3	P	522	11.12
1	AE	3	P	506	8.57
1	AE	3	P	512	11.17
1	AE	3	P	592	5.35
1	AE	3	P	580	-2.81
1	AE	3	P	592	-5.83
1	AE	3	P	584	-1.37
1	AE	6	P	520	10.8
1	AE	6	P	598	3.61
1	AE	6	P	520	9.8
1	AE	6	P	568	9.43
1	AE	6	P	586	11.41
1	AE	6	P	594	2.41
1	AE	6	P	512	3.17
1	AE	6	P	596	-0.16
1	AE	6	P	580	10.8
1	AE	6	P	510	2.44
1	AE	6	P	492	11.07
1	AE	6	P	594	3.6
1	AE	6	P	527	0.85
1	AE	6	P	591	-1.08
1	AE	6	P	562	-1.16
1	AE	9	P	574	10.17
1	AE	9	P	520	1.21
1	AE	9	P	538	10.55
1	AE	9	P	584	9.16
1	AE	9	P	596	11.31
1	AE	9	P	520	0.55
1	AE	9	P	570	0.49
1	AE	9	P	514	1.02
1	AE	9	P	582	11.47
1	AE	9	P	496	4.89
1	AE	9	P	558	9.8
1	AE	9	P	584	-0.99
1	AE	9	P	594	-0.09
1	AE	9	P	585	4.82
1	AE	9	P	600	10.8
1	DE	3	F	498	-3.08
1	DE	3	F	516	6.63
1	DE	3	F	530	4.89
1	DE	3	F	536	7.51
1	DE	3	F	554	4.16
1	DE	3	F	402	-0.42
1	DE	3	F	522	6.4
1	DE	3	F	526	8.34
1	DE	3	F	516	12.3
1	DE	3	F	524	1.12
1	DE	3	F	428	-1.36
1	DE	3	F	494	11.06
1	DE	3	F	528	10.89
1	DE	3	F	536	0.55
1	DE	3	F	522	5.36
1	DE	6	F	587	-2.69
1	DE	6	F	375	1.46
1	DE	6	F	473	12.35
1	DE	6	F	461	10.85
1	DE	6	F	383	2.42
1	DE	6	F	485	1.55
1	DE	6	F	559	8.33
1	DE	6	F	513	1.14
1	DE	6	F	523	2.97
1	DE	6	F	521	7.33
1	DE	6	F	505	-3.52
1	DE	6	F	537	10.5
1	DE	6	F	549	5.22
1	DE	6	F	507	0.42
1	DE	6	F	561	2.73
1	DE	9	F	544	-6.21
1	DE	9	F	510	6.28
1	DE	9	F	594	-5.11
1	DE	9	F	556	7.6
1	DE	9	F	554	12.2
1	DE	9	F	452	2.46
1	DE	9	F	576	-2.24
1	DE	9	F	578	-0.77
1	DE	9	F	558	11.84
1	DE	9	F	508	3.86
1	DE	9	F	462	2.86
1	DE	9	F	474	8.49
1	DE	9	F	574	2.61
1	DE	9	F	488	0.58
1	DE	9	F	576	-1.66
1	DE	3	C	501	7.81
1	DE	3	C	553	8.01
1	DE	3	C	565	8.4
1	DE	3	C	507	10.7
1	DE	3	C	555	10.47
1	DE	3	C	551	2.24
1	DE	3	C	547	8.58
1	DE	3	C	531	4.78
1	DE	3	C	523	12.7
1	DE	3	C	501	4.05
1	DE	3	C	497	4.81
1	DE	3	C	503	11.22
1	DE	3	C	503	10.39
1	DE	3	C	455	-1.17
1	DE	3	C	521	8.6
1	DE	6	C	538	6.23
1	DE	6	C	576	0.31
1	DE	6	C	470	12.02
1	DE	6	C	462	13.89
1	DE	6	C	490	8.8
1	DE	6	C	580	-2.51
1	DE	6	C	566	10
1	DE	6	C	588	3.85
1	DE	6	C	572	9
1	DE	6	C	542	4.48
1	DE	6	C	562	1.6
1	DE	6	C	540	5.81
1	DE	6	C	558	5.28
1	DE	6	C	444	0.05
1	DE	6	C	526	6.73
1	DE	9	C	551	9.86
1	DE	9	C	571	3.49
1	DE	9	C	583	0.87
1	DE	9	C	559	11.5
1	DE	9	C	545	12.86
1	DE	9	C	583	2.94
1	DE	9	C	547	-2.05
1	DE	9	C	529	4.5
1	DE	9	C	563	11.63
1	DE	9	C	503	1.62
1	DE	9	C	485	7.91
1	DE	9	C	553	2.04
1	DE	9	C	577	4.54
1	DE	9	C	401	2.48
1	DE	9	C	513	4.95
1	DE	3	P	447	11.7
1	DE	3	P	589	4.06
1	DE	3	P	467	10.3
1	DE	3	P	593	7.16
1	DE	3	P	549	4.92
1	DE	3	P	395	3.86
1	DE	3	P	433	2.92
1	DE	3	P	459	8.46
1	DE	3	P	517	10.47
1	DE	3	P	413	5.05
1	DE	3	P	503	5.67
1	DE	3	P	539	1.63
1	DE	3	P	553	4.32
1	DE	3	P	567	-1.38
1	DE	3	P	479	0.68
1	DE	6	P	478	12.25
1	DE	6	P	458	1.35
1	DE	6	P	470	12.95
1	DE	6	P	494	7.07
1	DE	6	P	464	8.53
1	DE	6	P	456	-2.6
1	DE	6	P	564	6.08
1	DE	6	P	498	4.82
1	DE	6	P	572	11.68
1	DE	6	P	460	3.59
1	DE	6	P	466	7.36
1	DE	6	P	568	-0.87
1	DE	6	P	570	1.05
1	DE	6	P	454	-0.03
1	DE	6	P	486	-0.62
1	DE	9	P	453	12.72
1	DE	9	P	565	0.68
1	DE	9	P	489	14.62
1	DE	9	P	431	5.75
1	DE	9	P	551	13.76
1	DE	9	P	453	-2.5
1	DE	9	P	529	6.35
1	DE	9	P	473	6
1	DE	9	P	561	6.87
1	DE	9	P	441	7.8
1	DE	9	P	453	10.25
1	DE	9	P	555	1.3
1	DE	9	P	535	2.52
1	DE	9	P	411	-1.17
1	DE	9	P	571	-1.37
1	BA	3	F	439	-6.71
1	BA	3	F	521	5.06
1	BA	3	F	469	5.59
1	BA	3	F	519	6.19
1	BA	3	F	457	-0.53
1	BA	3	F	447	-0.32
1	BA	3	F	449	0.86
1	BA	3	F	487	-1.4
1	BA	3	F	427	5.78
1	BA	3	F	563	6
1	BA	3	F	503	-0.74
1	BA	3	F	497	6.89
1	BA	3	F	561	3.46
1	BA	3	F	455	0.97
1	BA	3	F	507	3.77
1	BA	6	F	411	-5.71
1	BA	6	F	521	5.06
1	BA	6	F	429	4.59
1	BA	6	F	519	6.19
1	BA	6	F	455	-0.53
1	BA	6	F	447	-0.32
1	BA	6	F	449	0.86
1	BA	6	F	487	-1.4
1	BA	6	F	467	5.78
1	BA	6	F	563	6
1	BA	6	F	503	-0.74
1	BA	6	F	497	5.89
1	BA	6	F	561	3.46
1	BA	6	F	495	0.97
1	BA	6	F	509	5.26
1	BA	9	F	549	-7.57
1	BA	9	F	467	6.95
1	BA	9	F	451	-0.93
1	BA	9	F	465	5.16
1	BA	9	F	539	7.13
1	BA	9	F	447	-1.06
1	BA	9	F	485	-1.81
1	BA	9	F	545	-0.76
1	BA	9	F	483	6.5
1	BA	9	F	465	4.81
1	BA	9	F	533	-2.18
1	BA	9	F	477	6.85
1	BA	9	F	563	0.35
1	BA	9	F	463	-2.59
1	BA	9	F	515	0.1
1	BA	3	C	514	2.38
1	BA	3	C	546	5.69
1	BA	3	C	478	7.26
1	BA	3	C	530	7.98
1	BA	3	C	430	6.32
1	BA	3	C	524	4.82
1	BA	3	C	480	1.48
1	BA	3	C	500	4.97
1	BA	3	C	482	7.28
1	BA	3	C	584	2.67
1	BA	3	C	552	8.42
1	BA	3	C	520	6.94
1	BA	3	C	578	5.06
1	BA	3	C	452	1.05
1	BA	3	C	488	4.78
1	BA	6	C	514	3.38
1	BA	6	C	546	5.69
1	BA	6	C	478	7.26
1	BA	6	C	530	7.98
1	BA	6	C	430	6.32
1	BA	6	C	524	4.82
1	BA	6	C	480	1.48
1	BA	6	C	500	4.97
1	BA	6	C	490	7.28
1	BA	6	C	584	2.67
1	BA	6	C	552	8.42
1	BA	6	C	520	6.94
1	BA	6	C	578	5.06
1	BA	6	C	482	1.05
1	BA	6	C	528	4.78
1	BA	9	C	516	2.2
1	BA	9	C	484	5.11
1	BA	9	C	542	7.05
1	BA	9	C	486	8.82
1	BA	9	C	554	11
1	BA	9	C	560	6.63
1	BA	9	C	558	-1.57
1	BA	9	C	496	2.61
1	BA	9	C	506	7.27
1	BA	9	C	472	3.56
1	BA	9	C	556	6.92
1	BA	9	C	494	9
1	BA	9	C	580	3.32
1	BA	9	C	472	3.65
1	BA	9	C	482	9.09
1	BA	3	P	468	6.5
1	BA	3	P	562	3.07
1	BA	3	P	492	4.6
1	BA	3	P	544	5.74
1	BA	3	P	518	7.04
1	BA	3	P	564	1.74
1	BA	3	P	486	5.43
1	BA	3	P	514	6.19
1	BA	3	P	516	4.76
1	BA	3	P	462	-2.6
1	BA	3	P	490	6.96
1	BA	3	P	542	3.22
1	BA	3	P	516	3.26
1	BA	3	P	520	0.39
1	BA	3	P	466	4.44
1	BA	6	P	488	8.08
1	BA	6	P	562	3.07
1	BA	6	P	502	8.82
1	BA	6	P	544	7.74
1	BA	6	P	448	7.04
1	BA	6	P	560	1.74
1	BA	6	P	486	8.13
1	BA	6	P	518	6.19
1	BA	6	P	486	8.08
1	BA	6	P	490	-2.6
1	BA	6	P	490	8.96
1	BA	6	P	542	3.22
1	BA	6	P	499	3.26
1	BA	6	P	460	3.39
1	BA	6	P	488	3.83
1	BA	9	P	456	10.82
1	BA	9	P	488	4.19
1	BA	9	P	438	11.25
1	BA	9	P	500	7.09
1	BA	9	P	576	11.67
1	BA	9	P	564	3.44
1	BA	9	P	490	5.79
1	BA	9	P	490	2.85
1	BA	9	P	487	9.11
1	BA	9	P	506	5.16
1	BA	9	P	520	5.05
1	BA	9	P	554	2.98
1	BA	9	P	570	3.86
1	BA	9	P	479	-2.58
1	BA	9	P	486	5.76
2	ND	3	F	561	2.91
2	ND	3	F	583	1.39
2	ND	3	F	533	2.28
2	ND	3	F	466	-0.8
2	ND	3	F	533	-0.65
2	ND	3	F	547	3.13
2	ND	3	F	517	2.58
2	ND	3	F	557	-1.31
2	ND	3	F	505	3.23
2	ND	3	F	553	3.8
2	ND	6	F	515	3.54
2	ND	6	F	553	2.54
2	ND	6	F	577	1.05
2	ND	6	F	563	-1.4
2	ND	6	F	489	-1.86
2	ND	6	F	521	3.06
2	ND	6	F	521	4.31
2	ND	6	F	481	0.38
2	ND	6	F	437	0.12
2	ND	6	F	559	-1.21
2	ND	9	F	487	0.07
2	ND	9	F	575	0.7
2	ND	9	F	541	0.22
2	ND	9	F	465	0.79
2	ND	9	F	449	-1.68
2	ND	9	F	587	4.25
2	ND	9	F	581	4.02
2	ND	9	F	501	-1.05
2	ND	9	F	543	1.55
2	ND	9	F	545	1.72
2	ND	3	C	559	5
2	ND	3	C	567	0.89
2	ND	3	C	533	7.2
2	ND	3	C	549	2.47
2	ND	3	C	525	7.9
2	ND	3	C	547	8.4
2	ND	3	C	483	13.71
2	ND	3	C	559	0.97
2	ND	3	C	537	5.97
2	ND	3	C	557	10.08
2	ND	6	C	515	5.08
2	ND	6	C	553	5.84
2	ND	6	C	575	7.13
2	ND	6	C	563	2.53
2	ND	6	C	493	1.96
2	ND	6	C	517	8.06
2	ND	6	C	515	11.56
2	ND	6	C	479	-3.36
2	ND	6	C	559	2.34
2	ND	6	C	563	3.89
2	ND	9	C	485	1.5
2	ND	9	C	575	2.69
2	ND	9	C	543	5.26
2	ND	9	C	467	8.07
2	ND	9	C	507	3.65
2	ND	9	C	541	6.47
2	ND	9	C	581	7.8
2	ND	9	C	501	-1.97
2	ND	9	C	503	0.75
2	ND	9	C	491	4.97
2	ND	3	P	452	5.7
2	ND	3	P	588	-0.41
2	ND	3	P	558	2.36
2	ND	3	P	566	0.53
2	ND	3	P	450	1.41
2	ND	3	P	486	6.13
2	ND	3	P	468	7.55
2	ND	3	P	584	6.1
2	ND	3	P	560	2.04
2	ND	3	P	582	8.33
2	ND	6	P	542	4.62
2	ND	6	P	580	3.75
2	ND	6	P	534	2.58
2	ND	6	P	539	3.99
2	ND	6	P	442	1.67
2	ND	6	P	446	3.96
2	ND	6	P	460	5.87
2	ND	6	P	482	1.82
2	ND	6	P	352	-5.15
2	ND	6	P	588	2.2
2	ND	9	P	508	1.25
2	ND	9	P	592	1.43
2	ND	9	P	566	2.89
2	ND	9	P	488	9.18
2	ND	9	P	378	0.33
2	ND	9	P	426	3.93
2	ND	9	P	504	9.65
2	ND	9	P	524	4.1
2	ND	9	P	352	-0.67
2	ND	9	P	514	3.23
2	DE	3	F	509	8.68
2	DE	3	F	547	9.18
2	DE	3	F	551	1.86
2	DE	3	F	513	0.73
2	DE	3	F	541	-1.82
2	DE	3	F	533	-0.15
2	DE	3	F	567	6.62
2	DE	3	F	566	2.4
2	DE	3	F	479	7.44
2	DE	3	F	553	-1.41
2	DE	6	F	469	5.16
2	DE	6	F	547	4.18
2	DE	6	F	561	1.93
2	DE	6	F	535	-1.01
2	DE	6	F	525	-2.2
2	DE	6	F	520	-3.8
2	DE	6	F	513	6.2
2	DE	6	F	560	-3.48
2	DE	6	F	551	2.46
2	DE	6	F	527	0
2	DE	9	F	531	-2.45
2	DE	9	F	551	1.87
2	DE	9	F	561	2.21
2	DE	9	F	485	-2.4
2	DE	9	F	558	-1.39
2	DE	9	F	567	-1.28
2	DE	9	F	552	9.62
2	DE	9	F	519	-2.38
2	DE	9	F	493	2.7
2	DE	9	F	562	-0.14
2	DE	3	C	556	13.23
2	DE	3	C	542	10.42
2	DE	3	C	574	7.75
2	DE	3	C	508	1.12
2	DE	3	C	544	5.01
2	DE	3	C	530	3.82
2	DE	3	C	494	10.22
2	DE	3	C	570	9.08
2	DE	3	C	432	8.51
2	DE	3	C	528	4.99
2	DE	6	C	521	4.94
2	DE	6	C	542	10.42
2	DE	6	C	558	8.75
2	DE	6	C	564	-1.24
2	DE	6	C	520	3.95
2	DE	6	C	502	-0.57
2	DE	6	C	506	11.45
2	DE	6	C	556	2.75
2	DE	6	C	552	9.92
2	DE	6	C	534	2.65
2	DE	9	C	523	-0.58
2	DE	9	C	526	3.83
2	DE	9	C	550	5.8
2	DE	9	C	556	-0.28
2	DE	9	C	570	6.11
2	DE	9	C	542	7.05
2	DE	9	C	535	12.85
2	DE	9	C	572	1.32
2	DE	9	C	564	0.96
2	DE	9	C	570	1.88
2	DE	3	P	508	4.82
2	DE	3	P	546	5.07
2	DE	3	P	538	0.97
2	DE	3	P	508	-1.05
2	DE	3	P	450	4.68
2	DE	3	P	434	2.75
2	DE	3	P	432	9.81
2	DE	3	P	464	10.19
2	DE	3	P	456	-0.12
2	DE	3	P	528	1.25
2	DE	6	P	410	2.09
2	DE	6	P	546	5.07
2	DE	6	P	558	3.33
2	DE	6	P	534	-1.77
2	DE	6	P	478	-1.99
2	DE	6	P	534	12.66
2	DE	6	P	474	7.17
2	DE	6	P	540	7.31
2	DE	6	P	556	0.92
2	DE	6	P	536	-0.08
2	DE	9	P	448	4.52
2	DE	9	P	544	5.35
2	DE	9	P	554	5.42
2	DE	9	P	550	3.36
2	DE	9	P	484	2.55
2	DE	9	P	540	8.67
2	DE	9	P	496	8.05
2	DE	9	P	544	4
2	DE	9	P	404	-2.11
2	DE	9	P	532	-0.88
2	BC	3	F	552	3.93
2	BC	3	F	554	3.83
2	BC	3	F	514	3.6
2	BC	3	F	366	0.55
2	BC	3	F	560	-3.56
2	BC	3	F	574	-2.84
2	BC	3	F	516	4.89
2	BC	3	F	564	4.47
2	BC	3	F	520	3.14
2	BC	3	F	560	0.42
2	BC	6	F	552	3.93
2	BC	6	F	554	3.83
2	BC	6	F	514	3.6
2	BC	6	F	366	0.55
2	BC	6	F	560	-3.56
2	BC	6	F	574	-2.84
2	BC	6	F	516	6.89
2	BC	6	F	564	-1.47
2	BC	6	F	520	5.14
2	BC	6	F	548	2.57
2	BC	9	F	512	5.28
2	BC	9	F	538	5.93
2	BC	9	F	496	1.38
2	BC	9	F	570	1.36
2	BC	9	F	530	1.14
2	BC	9	F	314	-2.03
2	BC	9	F	532	9.14
2	BC	9	F	556	-2.98
2	BC	9	F	598	5.32
2	BC	9	F	596	-2.39
2	BC	3	C	556	-1.31
2	BC	3	C	532	4.61
2	BC	3	C	498	8.5
2	BC	3	C	536	1.46
2	BC	3	C	566	-0.8
2	BC	3	C	554	2.77
2	BC	3	C	464	9.62
2	BC	3	C	518	3.11
2	BC	3	C	532	14.09
2	BC	3	C	530	3.45
2	BC	6	C	556	-1.31
2	BC	6	C	532	4.61
2	BC	6	C	498	8.5
2	BC	6	C	536	1.46
2	BC	6	C	566	-0.8
2	BC	6	C	554	2.77
2	BC	6	C	464	9.62
2	BC	6	C	518	3.11
2	BC	6	C	532	10.09
2	BC	6	C	566	5.02
2	BC	9	C	496	13.68
2	BC	9	C	526	2.9
2	BC	9	C	560	5.64
2	BC	9	C	452	-0.4
2	BC	9	C	510	6.33
2	BC	9	C	508	-1.25
2	BC	9	C	516	12.04
2	BC	9	C	562	-0.68
2	BC	9	C	490	8.55
2	BC	9	C	436	3.07
2	BC	3	P	450	-0.37
2	BC	3	P	538	0.6
2	BC	3	P	498	2.42
2	BC	3	P	540	-2.07
2	BC	3	P	380	-0.14
2	BC	3	P	426	13.01
2	BC	3	P	340	8.11
2	BC	3	P	574	12.32
2	BC	3	P	538	7.62
2	BC	3	P	444	2.45
2	BC	6	P	450	-0.37
2	BC	6	P	538	0.6
2	BC	6	P	498	2.42
2	BC	6	P	540	-2.07
2	BC	6	P	380	-0.14
2	BC	6	P	426	13.01
2	BC	6	P	340	8.11
2	BC	6	P	574	12.32
2	BC	6	P	538	7.62
2	BC	6	P	578	2.75
2	BC	9	P	502	6.72
2	BC	9	P	530	-0.88
2	BC	9	P	568	1.13
2	BC	9	P	460	-0.51
2	BC	9	P	384	-1.35
2	BC	9	P	410	6.48
2	BC	9	P	516	2.11
2	BC	9	P	442	12.18
2	BC	9	P	496	6.38
2	BC	9	P	438	2.56
(Group 1:Anisometropic Amblyopes; Group 2: Normal Controls;AE: Amblyopic Eye; FE: Fellow eye; BA: Binoculus in Amblyopia; ND: Non-dominant Eye; DE: Dominant Eye; BC: Binoculus in Control;F: Frontal Electrode; C: Central Electrode; P: Parietal Electrode)
